# Supplementary material for: Charactering the ZFAND3 gene mapped in the sex-determining locus in hybrid tilapia (Oreochromis spp.)
Source: Sci Rep. 2016 May 3;6:25471. doi: 10.1038/srep25471 (PMC4853787; doi:10.1038/srep25471)
Supplement: Supplementary Table S1 [file srep25471-s2.xls]

## Sheet: Table S1
Supplementary Table S1
Summary of genotypes of parents and their F1 progenies of tilapia at SNP1, SNP2, SNP3, Onil_1-89, Onil_19-15 and Onil_27-3 reported in this study.
Individual	phenotypic sex	SNP1	SNP2	SNP3	Onil_1-89		Onil_19-15		Onil_27-3
parent-1	Male	CT	CT	GA	450	455	119	141	312	330
parent-2	Female	TT	TT	AA	442	442	141	149	286	286
F1-1	Female	TT	TT	AA	442	450	119	149	286	312
F1-2	Female	TT	TT	AA	442	450	119	149	286	312
F1-3	Female	TT	TT	AA	442	455	141	149	286	330
F1-4	Female	TT	TT	AA	442	450	119	149	286	312
F1-5	Female	TT	TT	AA	442	455	141	149	286	330
F1-6	Female	TT	TT	AA	442	450	119	149	286	312
F1-7	Male	CT	CT	GA	442	455	141	141	286	330
F1-8	Female	TT	TT	AA	442	455	141	149	286	330
F1-9	Male	CT	CT	GA	442	455	141	141	286	330
F1-10	Female	TT	TT	AA	442	450	119	149	286	312
F1-11	Female	TT	TT	AA	442	455	141	149	286	330
F1-12	Male	CT	CT	GA	442	450	119	141	286	312
F1-13	Female	TT	TT	AA	442	450	119	149	286	312
F1-14	Female	TT	TT	AA	442	455	141	149	286	330
F1-15	Female	TT	TT	AA	442	455	141	149	286	330
F1-16	Female	TT	TT	AA	442	450	119	149	286	312
F1-17	Female	TT	TT	AA	442	450	119	149	286	312
F1-18	Female	TT	TT	AA	442	450	119	149	286	312
F1-19	Male	CT	CT	GA	442	455	141	141	286	330
F1-20	Female	TT	TT	AA	442	450	119	149	286	312
F1-21	Female	TT	TT	AA	442	450	119	149	286	312
F1-22	Male	CT	CT	GA	442	450	119	141	286	312
F1-23	Female	TT	TT	AA	442	450	119	149	286	312
F1-24	Female	TT	TT	AA	442	455	141	149	286	330
F1-25	Female	TT	TT	AA	442	450	119	149	286	312
F1-26	Female	TT	TT	AA	442	455	141	149	286	330
F1-27	Female	TT	TT	AA	442	450	119	149	286	312
F1-28	Female	TT	TT	AA	442	455	141	149	286	330
F1-29	Female	TT	TT	AA	442	455	141	149	286	330
F1-30	Female	TT	TT	AA	442	455	141	149	286	330
F1-31	Female	TT	TT	AA	442	455	141	149	286	330
F1-32	Female	TT	TT	AA	442	450	119	149	286	312
F1-33	Female	TT	TT	AA	442	450	119	149	286	312
F1-34	Female	TT	TT	AA	442	455	141	149	286	330
F1-35	Female	TT	TT	AA	442	455	141	149	286	330
F1-36	Female	TT	TT	AA	442	450	119	149	286	312
F1-37	Female	TT	TT	AA	442	450	119	149	286	312
F1-38	Male	CT	CT	GA	442	455	119	141	286	312
F1-39	Male	CT	CT	GA	442	442	119	141	286	312
F1-40	Female	TT	TT	AA	442	450	119	149	286	312
F1-41	Female	TT	TT	AA	442	455	141	149	286	330
F1-42	Female	TT	TT	AA	442	455	141	149	286	330
F1-43	Male	CT	CT	GA	442	442	119	141	286	312
F1-44	Male	CT	CT	GA	442	442	119	141	286	312
F1-45	Female	TT	TT	AA	442	450	119	149	286	312
F1-46	Female	TT	TT	AA	442	455	141	149	286	330
F1-47	Male	CT	CT	GA	442	455	141	141	286	330
F1-48	Female	TT	TT	AA	442	450	119	149	286	312
F1-49	Male	CT	CT	GA	442	455	141	141	286	330
F1-50	Female	TT	TT	AA	442	450	119	149	286	312
F1-51	Female	TT	TT	AA	442	455	141	149	286	330
F1-52	Female	TT	TT	AA	442	455	141	149	286	330
F1-53	Female	TT	TT	AA	442	450	119	149	286	312
F1-54	Female	TT	TT	AA	442	442	119	149	286	312
F1-55	Male	CT	CT	GA	442	442	119	141	286	312
F1-56	Female	TT	TT	AA	442	450	119	149	286	312
F1-57	Male	CT	CT	GA	442	450	119	141	286	312
F1-58	Female	TT	TT	AA	442	450	119	149	286	312
F1-59	Female	TT	TT	AA	442	455	141	149	286	330
F1-60	Male	CT	CT	GA	442	450	119	141	286	312
F1-61	Female	TT	TT	AA	442	455	141	149	286	330
F1-62	Female	TT	TT	AA	442	455	141	149	286	330
F1-63	Male	CT	CT	GA	442	455	141	141	286	330
F1-64	Female	TT	TT	AA	442	455	141	149	286	330
F1-65	Male	CT	CT	GA	442	455	141	141	286	330
F1-66	Female	TT	TT	AA	442	450	119	149	286	312
F1-67	Female	TT	TT	AA	442	455	141	149	286	330
F1-68	Female	TT	TT	AA	442	455	141	149	286	330
F1-69	Female	TT	TT	AA	442	455	141	149	286	330
F1-70	Female	TT	TT	AA	442	450	119	149	286	312
F1-71	Female	TT	TT	AA	442	450	119	149	286	312
F1-72	Female	TT	TT	AA	442	455	141	149	286	330
F1-73	Female	TT	TT	AA	442	450	119	149	286	312
F1-74	Female	TT	TT	AA	442	455	141	149	286	330
F1-75	Female	TT	TT	AA	442	442	119	149	286	312
F1-76	Female	TT	TT	AA	442	450	119	149	286	312
F1-77	Male	CT	CT	GA	442	455	141	141	286	330
F1-78	Male	CT	CT	GA	442	455	141	141	286	330
F1-79	Female	TT	TT	AA	442	450	119	149	286	312
F1-80	Male	CT	CT	GA	442	450	119	141	286	312
F1-81	Female	TT	TT	AA	442	450	119	149	286	312
F1-82	Male	CT	CT	GA	442	450	119	141	286	312
F1-83	Female	TT	TT	AA	442	450	119	149	286	312
F1-84	Female	TT	TT	AA	442	450	119	149	286	312
F1-85	Female	TT	TT	AA	442	450	119	149	286	312
F1-86	Male	CT	CT	GA	442	455	141	141	286	312
F1-87	Male	CT	CT	GA	442	450	119	141	286	312
F1-88	Female	TT	TT	AA	442	450	119	149	286	312
F1-89	Male	CT	CT	GA	442	450	119	141	286	312
F1-90	Female	TT	TT	AA	442	450	119	149	286	312
F1-91	Male	CT	CT	GA	442	455	141	141	286	330
F1-92	Female	TT	TT	AA	442	455	141	149	286	330
F1-93	Male	CT	CT	GA	442	455	141	141	286	330
F1-94	Female	TT	TT	AA	442	450	119	149	286	312
F1-95	Female	TT	TT	AA	442	450	119	149	286	312
F1-96	Male	CT	CT	GA	442	450	119	141	286	312
F1-97	Female	TT	TT	AA	442	450	119	149	286	330
F1-98	Female	TT	TT	AA	442	455	141	149	286	330
F1-99	Male	CT	CT	GA	442	450	119	141	286	312
F1-100	Female	TT	TT	AA	442	455	141	149	286	330
F1-101	Male	CT	CT	GA	442	450	119	141	286	312
F1-102	Female	TT	TT	AA	442	450	119	149	286	312
F1-103	Female	TT	TT	AA	442	450	119	149	286	312
F1-104	Male	CT	CT	GA	442	455	141	141	286	330
F1-105	Female	TT	TT	AA	442	450	119	149	286	312
F1-106	Male	CT	CT	GA	442	455	141	141	286	330
F1-107	Female	TT	TT	AA	442	450	119	149	286	312
F1-108	Female	TT	TT	AA	442	455	141	149	286	330
F1-109	Male	CT	CT	GA	442	450	119	141	286	312
F1-110	Male	CT	CT	GA	442	455	141	141	286	330
F1-111	Female	TT	TT	AA	442	455	141	149	286	330
F1-112	Female	TT	TT	AA	442	455	141	149	286	330
F1-113	Female	TT	TT	AA	442	450	119	149	286	312
F1-114	Female	TT	TT	AA	442	455	141	149	286	330
F1-115	Female	TT	TT	AA	442	455	141	149	286	330
F1-116	Female	TT	TT	AA	442	450	119	149	286	312
F1-117	Female	TT	TT	AA	442	450	119	149	286	312
F1-118	Male	CT	CT	GA	442	450	119	141	286	312
F1-119	Female	TT	TT	AA	442	455	141	149	286	330
F1-120	Female	TT	TT	AA	442	450	119	149	286	312
F1-121	Female	TT	TT	AA	442	450	119	149	286	312
F1-122	Male	CT	CT	GA	442	450	119	141	286	312
F1-123	Female	TT	TT	AA	442	450	119	149	286	312
F1-124	Female	TT	TT	AA	442	455	141	149	286	330
F1-125	Female	TT	TT	AA	442	450	119	149	286	312
F1-126	Female	TT	TT	AA	442	455	141	149	286	330
F1-127	Female	TT	TT	AA	442	450	119	149	286	312
F1-128	Female	TT	TT	AA	442	450	119	149	286	312
F1-129	Male	CT	CT	GA	442	450	119	141	286	312
F1-130	Female	TT	TT	AA	442	450	119	149	286	312
F1-131	Female	TT	TT	AA	442	450	119	149	286	312
F1-132	Female	TT	TT	AA	442	455	141	149	286	330
F1-133	Female	TT	TT	AA	442	450	119	149	286	312
F1-134	Male	CT	CT	GA	442	455	141	141	286	330
F1-135	Female	TT	TT	AA	442	450	119	149	286	312
F1-136	Male	CT	CT	GA	442	450	119	141	286	312
F1-137	Female	TT	TT	AA	442	455	141	149	286	330
F1-138	Male	CT	CT	GA	442	455	141	141	286	330
F1-139	Male	CT	CT	GA	442	455	141	141	286	330
F1-140	Male	CT	CT	GA	442	455	141	141	286	330
F1-141	Female	TT	TT	AA	442	450	119	149	286	312
F1-142	Female	TT	TT	AA	442	455	141	149	286	330
F1-143	Male	CT	CT	GA	442	450	119	141	286	312
F1-144	Male	CT	CT	GA	442	455	141	141	286	330
F1-145	Male	CT	CT	GA	442	455	141	141	286	330
F1-146	Female	TT	TT	AA	442	450	119	149	286	312
F1-147	Female	TT	TT	AA	442	450	119	149	286	312
F1-148	Female	TT	TT	AA	442	455	141	149	286	330
F1-149	Male	CT	CT	GA	442	455	141	141	286	330
F1-150	Male	CT	CT	GA	442	450	119	141	286	312
F1-151	Male	CT	CT	GA	442	450	119	141	286	312
F1-152	Male	CT	CT	GA	442	455	141	141	286	330
F1-153	Female	TT	TT	AA	442	450	119	149	286	312
F1-154	Male	CT	CT	GA	442	450	119	141	286	312
F1-155	Female	TT	TT	AA	442	455	141	149	286	330
F1-156	Male	CT	CT	GA	442	450	119	141	286	312
F1-157	Male	CT	CT	GA	442	450	119	141	286	312
F1-158	Male	CT	CT	GA	442	450	119	141	286	312
F1-159	Male	CT	CT	GA	442	455	141	141	286	330
F1-160	Male	CT	CT	GA	442	455	141	141	286	330
F1-161	Female	TT	TT	AA	442	450	119	149	286	312
F1-162	Female	TT	TT	AA	442	450	141	149	286	330
F1-163	Female	TT	TT	AA	442	455	141	149	286	330
F1-164	Female	TT	TT	AA	442	450	119	149	286	312
F1-165	Female	TT	TT	AA	442	450	119	149	286	312
F1-166	Female	TT	TT	AA	442	450	119	149	286	312
F1-167	Female	TT	TT	AA	442	450	119	149	286	312
F1-168	Female	TT	TT	AA	442	450	119	149	286	312
F1-169	Female	TT	TT	AA	442	450	119	149	286	312
F1-170	Female	TT	TT	AA	442	450	119	149	286	312
F1-171	Male	CT	CT	GA	442	455	141	141	286	330
F1-172	Female	TT	TT	AA	442	450	119	149	286	312
F1-173	Male	CT	CT	GA	442	455	141	141	286	330
F1-174	Male	CT	CT	GA	442	450	119	141	286	312
F1-175	Female	TT	TT	AA	442	455	141	149	286	330
F1-176	Male	CT	CT	GA	442	455	141	141	286	330
F1-177	Female	TT	TT	AA	442	455	141	149	286	330
F1-178	Male	CT	CT	GA	442	455	141	141	286	312
F1-179	Female	TT	TT	AA	442	455	141	149	286	330
F1-180	Female	TT	TT	AA	442	450	119	149	286	312
F1-181	Male	CT	CT	GA	442	450	119	141	286	312
F1-182	Male	CT	CT	GA	442	450	119	141	286	312
F1-183	Male	CT	CT	GA	442	455	141	141	286	330
F1-184	Male	CT	CT	GA	442	450	119	141	286	312
F1-185	Female	TT	TT	AA	442	455	141	149	286	330
F1-186	Male	CT	CT	GA	442	450	119	141	286	312
F1-187	Male	CT	CT	GA	442	455	141	141	286	330
F1-188	Male	CT	CT	GA	442	455	141	141	286	330
F1-189	Female	TT	TT	AA	442	455	141	149	286	330
F1-190	Male	CT	CT	GA	442	455	141	141	286	330
F1-191	Male	CT	CT	GA	442	450	119	141	286	312
F1-192	Female	TT	TT	AA	442	455	141	149	286	330
F1-193	Female	TT	TT	AA	442	450	119	149	286	312
F1-194	Male	CT	CT	GA	442	455	141	141	286	330
F1-195	Male	CT	CT	GA	442	455	141	141	286	330
F1-196	Female	TT	TT	AA	442	450	119	149	286	312
F1-197	Female	TT	TT	AA	442	450	119	149	286	312
F1-198	Female	TT	TT	AA	442	455	141	149	286	330
F1-199	Female	TT	TT	AA	442	455	141	149	286	330
F1-200	Female	TT	TT	AA	442	455	141	149	286	330
F1-201	Male	CT	CT	GA	442	450	119	141	286	312
F1-202	Female	TT	TT	AA	442	455	141	149	286	330
F1-203	Male	CT	CT	GA	442	455	141	141	286	330
F1-204	Male	CT	CT	GA	442	450	119	141	286	312
F1-205	Female	TT	TT	AA	442	455	141	149	286	330
F1-206	Female	TT	TT	AA	442	455	141	149	286	330
F1-207	Male	CT	CT	GA	442	455	141	141	286	330
F1-208	Male	CT	CT	GA	442	455	141	141	286	330
F1-209	Male	CT	CT	GA	442	450	119	141	286	312
F1-210	Male	CT	CT	GA	442	450	119	141	286	312
F1-211	Male	CT	CT	GA	442	450	119	141	286	312
F1-212	Male	CT	CT	GA	442	455	141	141	286	330
F1-213	Male	CT	CT	GA	442	450	119	141	286	312
F1-214	Male	CT	CT	GA	442	450	119	141	286	312
F1-215	Male	CT	CT	GA	442	450	119	141	286	312
F1-216	Male	CT	CT	GA	442	455	141	141	286	330
F1-217	Male	CT	CT	GA	442	455	141	141	286	330
F1-218	Male	CT	CT	GA	442	455	141	141	286	330
F1-219	Male	CT	CT	GA	442	450	119	141	286	312
F1-220	Female	TT	TT	AA	442	455	141	149	286	330
F1-221	Male	CT	CT	GA	442	455	141	141	286	330
F1-222	Male	CT	CT	GA	442	450	119	141	286	312
F1-223	Male	CT	CT	GA	442	450	119	141	286	312
F1-224	Male	CT	CT	GA	442	450	119	141	286	312
F1-225	Male	CT	CT	GA	442	450	119	141	286	312
F1-226	Male	CT	CT	GA	442	450	119	141	286	312
F1-227	Female	TT	TT	AA	442	455	141	149	286	330
F1-228	Male	CT	CT	GA	442	450	119	141	286	312
F1-229	Female	TT	TT	AA	442	450	119	149	286	312
F1-230	Male	CT	CT	GA	442	450	119	141	286	312
F1-231	Male	CT	CT	GA	442	455	141	141	286	312
F1-232	Male	CT	CT	GA	442	450	119	141	286	312
F1-233	Female	TT	TT	AA	442	450	119	149	286	312
F1-234	Male	CT	CT	GA	442	450	119	141	286	312
F1-235	Female	TT	TT	AA	442	455	141	149	286	330
F1-236	Male	CT	CT	GA	442	455	141	141	286	330
F1-237	Male	CT	CT	GA	442	450	119	141	286	312
F1-238	Male	CT	CT	GA	442	455	141	141	286	330
F1-239	Male	CT	CT	GA	442	455	141	141	286	330
F1-240	Male	CT	CT	GA	442	455	141	141	286	330
F1-241	Female	TT	TT	AA	442	455	141	149	286	330
F1-242	Male	CT	CT	GA	442	455	141	141	286	330
F1-243	Male	CT	CT	GA	442	455	141	141	286	330
F1-244	Female	TT	TT	AA	442	455	141	149	286	330
F1-245	Male	CT	CT	GA	442	455	141	141	286	330
F1-246	Female	TT	TT	AA	442	455	141	149	286	330
F1-247	Male	CT	CT	GA	442	455	141	141	286	330
F1-248	Female	TT	TT	AA	442	455	141	149	286	330
F1-249	Female	TT	TT	AA	442	455	141	149	286	312
F1-250	Male	CT	CT	GA	442	455	141	141	286	330
F1-251	Female	TT	TT	AA	442	455	141	149	286	330
F1-252	Male	CT	CT	GA	442	450	119	141	286	330
F1-253	Male	CT	CT	GA	442	455	141	141	286	330
F1-254	Male	CT	CT	GA	442	455	141	141	286	330
F1-255	Male	CT	CT	GA	442	455	141	141	286	330
F1-256	Female	TT	TT	AA	442	450	119	149	286	330
F1-257	Male	CT	CT	GA	442	455	141	141	286	330
F1-258	Male	CT	CT	GA	442	455	141	141	286	330
F1-259	Male	CT	CT	GA	442	455	141	141	286	330
F1-260	Female	TT	TT	AA	442	455	141	149	286	330
F1-261	Male	CT	CT	GA	442	450	119	141	286	312
F1-262	Female	TT	TT	AA	442	450	119	149	286	312
F1-263	Female	TT	TT	AA	442	450	119	149	286	312
F1-264	Male	CT	CT	GA	442	455	141	141	286	330
F1-265	Male	CT	CT	GA	442	450	119	141	286	312
F1-266	Female	TT	TT	AA	442	455	141	149	286	330
F1-267	Female	TT	TT	AA	442	455	141	149	286	330
F1-268	Male	CT	CT	GA	442	455	141	141	286	330
F1-269	Male	CT	CT	GA	442	455	141	141	286	330
F1-270	Male	CT	CT	GA	442	450	119	141	286	312
F1-271	Male	CT	CT	GA	442	450	119	141	286	312
F1-272	Male	CT	CT	GA	442	455	141	141	286	330
F1-273	Male	CT	CT	GA	442	455	141	141	286	330
F1-274	Male	CT	CT	GA	442	450	119	141	286	312
F1-275	Male	CT	CT	GA	442	450	119	141	286	312
F1-276	Male	CT	CT	GA	442	455	141	141	286	330
F1-277	Male	CT	CT	GA	442	450	119	141	286	312
F1-278	Male	CT	CT	GA	442	455	141	141	286	330
F1-279	Male	CT	CT	GA	442	450	119	141	286	312
