# Supplementary material for: Charactering the ZFAND3 gene mapped in the sex-determining locus in hybrid tilapia (Oreochromis spp.)
Source: Sci Rep. 2016 May 3;6:25471. doi: 10.1038/srep25471 (PMC4853787; doi:10.1038/srep25471)
Supplement: Supplementary Table S3 [file srep25471-s3.xls]

## Sheet: Table S3
Supplementary Table S3
Evolution estimates of ZFAND3 gene by dN/dS values using maximum likelihood analysis.
Species	Oreochromis spp.	O. niloticus	N. brichardi	H. burtoni	C. semilaevis	H. sapiens	R. norvegicus	M. musculus	P. humilis	C. picta bellii	P. nyererei	O. latipes	N. furzeri	C. variegatus
Oreochromis niloticus	0.8648
Neolamprologus brichardi	0.4286	N/A
Haplochromis burtoni	0.5142	0.1722	N/A
Cynoglossus semilaevis	0.2056	0.1996	0.2226	0.2288
Homo sapiens	0.2214	0.2225	0.2081	0.2043	0.1896
Rattus norvegicus	0.1376	0.1033	0.1373	0.1315	0.206	0.0783
Mus musculus	0.2133	0.1243	0.1522	0.1465	0.0912	0.0842	0.0779
Pseudopodoces humilis	0.3095	0.2667	0.2882	0.2835	0.2206	0.1887	0.1126	0.1123
Chrysemys picta bellii	0.2971	0.3422	0.364	0.3552	0.2566	0.2056	0.1334	0.1521	0.0957
Pundamilia nyererei	0.5142	0.1722	N/A	N/A	0.2288	0.2043	0.1315	0.1465	0.2835	0.3552
Oryzias latipes	0.2495	0.2106	0.1928	0.1993	0.1386	0.1279	0.1175	0.1157	0.2031	0.1726	0.1993
Nothobranchius furzeri	0.2697	0.2389	0.2405	0.2628	0.1438	0.2208	0.1871	0.1377	0.2333	0.3032	0.2628	0.1625
Cyprinodon variegatus	0.2521	0.2017	0.2026	0.2118	0.1718	0.1703	0.1648	0.1517	0.1974	0.163	0.2118	0.1551	0.2861
Danio rerio	0.1672	0.1479	0.1584	0.17	0.1479	0.1321	0.0949	0.1449	0.1984	0.1871	0.17	0.1515	0.1858	0.1803
Note: N/A means the value of dN or dS equal to 0.
